# Supplementary material for: Modular light sources for microscopy and beyond (ModLight)
Source: HardwareX. 2022 Dec 12;13:e00385. doi: 10.1016/j.ohx.2022.e00385 (PMC9793304; doi:10.1016/j.ohx.2022.e00385)
Supplement: Supplementary file 1 [file mmc1.xlsx]

## Sheet: Materials
Designator (Used in Paper)	Component/Description	Number	Cost per unit (GBP) Excl. VAT & Delivery	Total Cost (GBP) Excl. VAT & Delivery	Source of Materials	Material Type
HS	Heatsink	7	1.38	9.66	https://uk.rs-online.com/web/p/heatsinks/6744743/	Aluminium
LED-IR-950	IR (LED) at 950 nm	2	2.86	5.72	https://uk.rs-online.com/web/p/ir-leds/7781383/	Semiconductor
LED-IR-860	IR (LED) at 860 nm	2	3.26	6.52	https://uk.rs-online.com/web/p/ir-leds/7531567	Semiconductor
LED-R	Red LED	2	1.23	2.46	https://uk.farnell.com/cree/xpebrd-l1-0000-00801/led-smd-xlamp-xpe-e-red-73-9lm/dp/2335108?ost=2335108	Semiconductor
LED-G	Green LED	2	1.85	3.7	https://uk.farnell.com/cree/xpegrn-l1-r250-00c01/xp-color/dp/1727688?st=green%20led	Semiconductor
LED-B	Blue LED	2	3.39	6.78	https://uk.farnell.com/lumileds/lxml-pb01-0023/led-luxeon-rebel-blue-23lm/dp/1376625?ost=1376625	Semiconductor
LED-W	White LED	1	2.58	2.58	https://uk.farnell.com/lumileds/lxml-pwc2/led-rebel-es-high-power/dp/1834323?ost=1834323	Semiconductor
PMMA-f5	5 mm focal length lenses (pack of 100)	1	46.5	46.5	https://www.amazon.co.uk/dp/B08S7LNJLY?ref_=cm_sw_r_cp_ud_dp_BABGMY8FSQF3DZTDERVY	PMMA
BB-5mm	Ball bearing (5 mm diameter, pack of 100)	1	8.49	8.49	https://www.amazon.co.uk/dp/B07YKLMB5V?ref_=cm_sw_r_cp_ud_dp_3G5WJW27TZEXJQ9M6PX6	Stainless Steel
M-6x3	Magnets (6mm x 3 mm, Pack of 40)	1	4.99	4.99	https://www.amazon.co.uk/dp/B07GFK5XFC?ref_=cm_sw_r_cp_ud_dp_GPY2P2ZFT0J40YT7G5T0	Nickel
M-3x2	Magnets (3mm x 2 mm, Pack of 50)	1	3.24	3.24	https://www.amazon.co.uk/dp/B00YYJDYRY?ref_=cm_sw_r_cp_ud_dp_XTTYDGVNGFVDCTWSYJQH	Nickel
P-2x8	Dowel Pins (2mm x 8 mm, Pack of 20)	1	3.99	3.99	https://www.amazon.co.uk/dp/B07VQ4S16J?ref_=cm_sw_r_cp_ud_dp_YHF8ANCNDGQNF6DNFX45	Stainless Steel
S-M2.5-6	M2.5 Screws (6 mm length, Pack of 100)	1	1.15	1.15	https://uk.farnell.com/multicomp-pro/mp006578/screw-pan-head-pozidriv-m2-5-6mm/dp/3666777?st=m2.5%20screw	Carbon Steel, Zinc
S-M2.5-12	M2.5 Screws (12 mm length, Pack of 100)	1	1.27	1.27	https://uk.farnell.com/multicomp-pro/mp006579/screw-pan-head-pozidriv-m2-5-12mm/dp/3666778?st=m2.5%20screw	Carbon Steel, Zinc
Mirror	Mirror (25 MP 25, 3 mm thickness)	1	22.39	22.39	https://www.comaroptics.com/components/plano-optics/mirrors/general-purpose-plane	Ion-plated Silver
Xcube	X-Cubes (25x25x25 mm)	1	10.27	10.27	https://www.aliexpress.com/item/4000066481806.html	Glass
EW-B	Electrical Cables (Black, Reel of 25 m)	1	34.19	34.19	https://uk.farnell.com/brand-rex/spc00448a002-25m/wire-ptfe-b-black-19-0-15mm-25m/dp/1184082	Copper
EW-R	Electrical Cables (Red, Reel of 25 m)	1	34.19	34.19	https://uk.farnell.com/brand-rex/spc00448a001-25m/wire-ptfe-b-red-19-0-15mm-25m/dp/1184087	Copper
Fibre	Light Guide (2000μm with 1 Fiber, Optical Grade Plastic Light Guide, minimum 10 ft)	1	4.06	4.06	https://www.edmundoptics.co.uk/p/2000mum-with-1-fiber-optical-grade-plastic-light-guide/81/	Glass with Black Polyethylene Jacket
LED-IC	LED Driver	7	15.24	106.68	https://uk.rs-online.com/web/p/led-driver-ics/6689870	Semiconductor
LED-P	Potentiometers	7	0.527	3.689	https://uk.farnell.com/bourns/ptv09a-4225f-b103/potentiometer-10k-0-05w-20-panel/dp/2663537?ost=2663537	Semiconductor
VR1, VR3, VR5 & VR6	5V Regulator (TLV76050DBZT)	4	0.91	3.64	https://uk.farnell.com/texas-instruments/tlv76050dbzt/ldo-fixed-5v-0-1a-sot-23-3/dp/3122390?st=tlv76050dbzt	Semiconductor
L1, L2, L3 & L4	47uH inductor	4	0.6	2.4	https://uk.farnell.com/bourns/sdr0603-470kl/inductor-47uh-10-0-52a-smd/dp/2328780
C1, C4, C7, C8	2.2uF capacitor (multiples of 5)	5	0.42	2.1	https://uk.farnell.com/multicomp/mc1206f225z250ct/cap-2-2-f-25v-y5v-1206/dp/1759451
C2, C3, C5, C6, C9, C10, C11, C12	0.1uF capacitor (multiples of 5)	8	0.19	1.52	https://uk.farnell.com/multicomp/mcsh31b104k100ct/cap-0-1-f-10v-10-x7r-1206/dp/1856599
Note: The parts listed are considering both sources are being built. If only one of the sources are required, choose appropriately.
